# Supplementary material for: Extracellular Release of HMGB1 as an Early Potential Biomarker for the Therapeutic Response in a Xenograft Model of Boron Neutron Capture Therapy
Source: Biology (Basel). 2022 Mar 10;11(3):420. doi: 10.3390/biology11030420 (PMC8945761; doi:10.3390/biology11030420)
Supplement: Supplementary file 1 [file biology-11-00420-s001.zip]

Archive with 1 entries (1 files):
- biology-1554804-supplementary.pdf
